# Supplementary material for: Specific Denitrifying and Dissimilatory Nitrate Reduction to Ammonium Bacteria Assisted the Recovery of Anammox Community From Nitrite Inhibition
Source: Front Microbiol. 2022 Jan 20;12:781156. doi: 10.3389/fmicb.2021.781156 (PMC8811301; doi:10.3389/fmicb.2021.781156)
Supplement: Supplementary file 1 [file Data_Sheet_1.zip]

Archive with 6 entries (5 files):
- Supplementary Material/
- __MACOSX/._Supplementary Material
- Supplementary Material/Supplementary File B.xlsx
- __MACOSX/Supplementary Material/._Supplementary File B.xlsx
- Supplementary Material/Supplementary File A.docx
- __MACOSX/Supplementary Material/._Supplementary File A.docx
