# Supplementary material for: Specific Denitrifying and Dissimilatory Nitrate Reduction to Ammonium Bacteria Assisted the Recovery of Anammox Community From Nitrite Inhibition
Source: Front Microbiol. 2022 Jan 20;12:781156. doi: 10.3389/fmicb.2021.781156 (PMC8811301; doi:10.3389/fmicb.2021.781156)
Supplement: Supplementary file 1 [file Data_Sheet_1.zip › Supplementary Material/Supplementary File B.xlsx]

## Sheet: MAGs meet MIMAG standard
The information of MAGs
Genome	Genome_size(bp)	Completeness(%)	Contamination(%)	Classification	Completeness-5*Contamination(%)	Abundance D95(%)	Abundance D110(%)	Abundance D180(%)	Abundance D210(%)	Abundance D227(%)	Abundance D264(%)
MAG1	2433098	69.9035	1.00377	d_Bacteria;p_Proteobacteria;c_Gammaproteobacteria;o_UBA11654;f_UBA11654	64.8847	0.0049754	0.0049965	0.0209452	0.0084165	0.0084562	0.0092483
MAG10	1057510	70.297	0.990099	d_Bacteria;p_Patescibacteria;c_ABY1;o_Uhrbacterales;f_2-12-FULL-60-25;g_2-12-FULL-60-25	65.3465	0.0179219	0.0311712	0.000389	0.0001589	0.0001264	0.0001492
MAG101	7961927	98.1818	2.72727	d_Bacteria;p_Chloroflexi;c_Anaerolineae;o_4572-78	84.5455	0.0017575	0.0012237	0.0059208	0.0034796	0.0030487	0.0037389
MAG103	3150363	85.6921	0	d_Bacteria;p_Planctomycetes;c_Phycisphaerae;o_Phycisphaerales;f_SM1A02	85.6921	4.67e-05	4.77e-05	8.7e-06	3.5e-06	4e-06	2.3e-06
MAG106	8210084	94.3011	2.58065	d_Bacteria;p_Myxococcota;c_Polyangia;o_Polyangiales;f_NIC37A-2	81.3978	0.0481506	0.0580963	0.0085187	0.0410713	0.0603276	0.0395075
MAG107	5831425	89.3283	4.66216	d_Bacteria;p_Verrucomicrobia;c_Verrucomicrobiae;o_Pedosphaerales;f_Pedosphaeraceae	66.0175	0.0004077	0.0005018	0.0031787	0.00206	0.0015318	0.0013301
MAG108	3042229	77.4863	0.617284	d_Bacteria;p_Proteobacteria;c_Gammaproteobacteria;o_Betaproteobacteriales;f_Burkholderiaceae;g_SCN-69-89;s_GCA_001724855.1	74.3999	0.000273	0.0003438	0.0078511	0.0028695	0.002713	0.0045909
MAG11	2780373	96.6849	1.0929	d_Bacteria;p_Bacteroidetes;c_UBA10030;o_UBA10030;f_UBA10030	91.2204	0.0005383	0.0006702	0.0004621	0.0003049	0.0002941	0.0010932
MAG112	5221273	85.3313	0.549451	d_Bacteria;p_Hydrogenedentota;c_Hydrogenedentia;o_Hydrogenedentiales	82.5841	0.0004672	0.0005171	0.0004464	0.0007659	0.0009212	0.0008059
MAG113	2342975	69.8023	0.568182	d_Bacteria;p_Planctomycetes;c_Phycisphaerae;o_Phycisphaerales;f_SM1A02	66.9614	0.0202043	0.0145396	0.0265879	0.0338158	0.0339068	0.0536182
MAG114	3889462	95.7469	2.22782	d_Bacteria;p_Proteobacteria;c_Gammaproteobacteria;o_Betaproteobacteriales;f_Rhodocyclaceae;g_UTPRO2	84.6078	0.0167187	0.012177	0.0083465	0.0087267	0.0084795	0.0020713
MAG115	2814375	87.7654	4.37616	d_Bacteria;p_Bacteroidetes;c_Ignavibacteria;o_Ignavibacteriales;f_Melioribacteraceae	65.8845	0.0001863	0.0001103	8.4e-06	8.8e-06	7.4e-06	1.35e-05
MAG116	4451400	98.9011	2.74725	d_Bacteria;p_Planctomycetes;c_Brocadiae;o_Brocadiales;f_Brocadiaceae;g_Jettenia	85.1648	4.7e-06	1.6e-05	2e-05	0.0083869	0.0099615	0.0003329
MAG13	6833173	97.2727	0.909091	d_Bacteria;p_Chloroflexi;c_Anaerolineae;o_4572-78	92.7273	0.0016773	0.0014608	0.0002403	5e-05	4.03e-05	8.4e-06
MAG16	3589747	96.648	0	d_Bacteria;p_Bacteroidetes;c_Ignavibacteria;o_Ignavibacteriales;f_Ignavibacteriaceae;g_Ignavibacterium	96.648	0.0064426	0.0093992	0.0173608	0.0315987	0.0257836	0.0602347
MAG17	3946173	95.332	1.62996	d_Bacteria;p_Proteobacteria;c_Gammaproteobacteria;o_Betaproteobacteriales;f_Rhodocyclaceae;g_UTPRO2	87.1821	0.0167399	0.0122163	0.0083046	0.0086753	0.0084586	0.0019389
MAG18	4989401	92.5758	0.909091	d_Bacteria;p_Chloroflexi;c_Anaerolineae;o_SBR1031;f_A4b	88.0303	0.043618	0.0575568	0.0590888	0.0738772	0.0726477	0.0519394
MAG19	6732691	96.9697	2.90909	d_Bacteria;p_Chloroflexi;c_Anaerolineae;o_UBA4142;f_UBA4142	82.4242	0.0043142	0.0040888	0.0023937	0.0002318	0.0002188	7.93e-05
MAG21	9122638	98.6364	4	d_Bacteria;p_Chloroflexi;c_Anaerolineae;o_4572-78	78.6364	0.0011579	0.0008586	0.0029433	0.0004242	0.000369	0.0002943
MAG23	4629925	96.8784	1.0041	d_Bacteria;p_Proteobacteria;c_Alphaproteobacteria;o_Rhizobiales;f_Rhizobiaceae	91.8579	0.0029027	0.0036542	0.0011688	0.0002738	0.0002934	0.0002157
MAG24	6147280	97.3684	0.877193	d_Bacteria;p_Acidobacteria;c_Acidobacteriae;o_Solibacterales;f_Solibacteraceae	92.9825	0.0015353	0.0009572	0.0072234	0.0032488	0.0034683	0.0062964
MAG25	6323278	97.7376	3.2967	d_Bacteria;p_Calditrichaeota;c_Calditrichia;o_RBG-13-44-9	81.254	0.0033682	0.0030458	0.0069594	0.0044596	0.0042811	0.0104124
MAG27	3678800	90.9091	0.363636	d_Bacteria;p_Chloroflexi;c_Anaerolineae;o_Anaerolineales;f_envOPS12;g_UBA7227;s_GCA_002473085.1	89.0909	0.0323705	0.0224723	0.0177098	0.0042912	0.0031986	0.0159467
MAG28	2562978	65.7086	0.671488	d_Bacteria;p_Planctomycetes;c_Phycisphaerae;o_UBA1845	62.3511	0.0076184	0.0082747	0.0028912	0.0020039	0.0019024	0.0032261
MAG3	5187715	99.0909	1.81818	d_Bacteria;p_Chloroflexi;c_Anaerolineae;o_Thermoflexales	90	0.0324838	0.018693	0.0063931	0.0013653	0.0011295	0.0050043
MAG30	4389736	75.8838	1.58436	d_Bacteria;p_Armatimonadetes;c_UBA10988;o_UBA10988;f_UBA10988	67.962	0.002882	0.0019822	0.0020622	0.0016593	0.001748	0.0004586
MAG31	4091244	95.4545	0	d_Bacteria;p_Planctomycetes;c_Phycisphaerae;o_UBA1845	95.4545	0.014974	0.0180957	0.0065881	0.0039343	0.0037255	0.0065795
MAG32	2659766	88.9378	1.32042	d_Bacteria;p_Proteobacteria;c_Gammaproteobacteria;o_UBA11654;f_UBA11654	82.3357	0.0001238	0.000119	0.000221	6.78e-05	6.79e-05	0.0001157
MAG34	3596320	96.5241	0	d_Bacteria;p_Planctomycetes;c_Phycisphaerae;o_Phycisphaerales;f_SM1A02	96.5241	0.052254	0.0373798	0.0675205	0.0846579	0.086292	0.136047
MAG35	1239946	62.3932	0	d_Bacteria;p_Patescibacteria;c_Microgenomatia;o_UBA1400;f_Pacebacteraceae	62.3932	0.0005278	0.000616	0.0003996	5.02e-05	4.27e-05	6.8e-06
MAG37	553655	52.4104	0	d_Bacteria;p_Patescibacteria;c_Paceibacteria;o_UBA9983;f_Taylorbacteraceae;g_C7867-002	52.4104	7.2e-06	7e-06	3.22e-05	6.84e-05	2.63e-05	7.7e-06
MAG40	1230227	63.7439	1.13169	d_Bacteria;p_Patescibacteria;c_Microgenomatia;o_UBA1400;f_Pacebacteraceae;g_UBA924	58.0855	6.4e-06	1.21e-05	1.54e-05	8.4e-06	5.3e-06	1.07e-05
MAG44	6379516	75.161	4.54545	d_Bacteria;p_Planctomycetes;c_Phycisphaerae;o_UBA1845	52.4338	0.0012878	0.0008821	0.0045899	0.0018935	0.0019401	0.0013273
MAG46	3227985	98.8827	0.18622	d_Bacteria;p_Bacteroidetes;c_Ignavibacteria;o_Ignavibacteriales;f_Ignavibacteriaceae	97.9516	0.150785	0.131287	0.0588148	0.0605619	0.0534237	0.0408911
MAG47	2819367	96.2366	0	d_Bacteria;p_Bacteroidetes;c_Bacteroidia;o_Flavobacteriales;f_Weeksellaceae;g_UBA3376	96.2366	0.0001342	6.06e-05	0.0001345	3.71e-05	0.0001262	1.85e-05
MAG48	3041738	93.2573	0.518672	d_Bacteria;p_Proteobacteria;c_Gammaproteobacteria;o_Betaproteobacteriales;f_Rhodocyclaceae;g_UTPRO2;s_GCA_002066955.1	90.6639	0.0068921	0.0065159	0.0042987	0.003622	0.0033524	0.0237472
MAG49	2989747	90.678	1.20056	d_Bacteria;p_Deinococcus-Thermus;c_Deinococci;o_Deinococcales;f_Trueperaceae	84.6751	0.0003661	0.000326	0.0032998	0.0009139	0.0013013	0.0022279
MAG5	2020600	93.6809	1.18902	d_Bacteria;p_Proteobacteria;c_Gammaproteobacteria;o_Betaproteobacteriales;f_Nitrosomonadaceae;g_Nitrosomonas	87.7358	0.0001914	0.0002913	0.0005627	0.0004839	0.0006836	0.0001729
MAG50	3197390	99.9354	1.64835	d_Bacteria;p_Planctomycetes;c_Brocadiae;o_Brocadiales;f_Brocadiaceae;g_Brocadia;s_Brocadia sapporoensis	91.6936	0.364158	0.392563	0.199215	0.224103	0.202746	0.283069
MAG52	977893	58.3333	0	d_Bacteria;p_Patescibacteria;c_Microgenomatia;o_Roizmanbacterales;f_GWC2-37-13;g_GWC2-37-13	58.3333	3e-07	5e-07	5e-07	3e-07	1e-07	1e-07
MAG53	906698	80.8777	1.72414	d_Bacteria;p_Patescibacteria;c_Dojkabacteria;o_B142	72.2571	0.0011922	0.0017334	0.0059051	0.0078111	0.007215	0.0053264
MAG55	3898156	99.0909	1.81818	d_Bacteria;p_Chloroflexi;c_Anaerolineae;o_Anaerolineales;f_envOPS12;g_OLB14	90	1.06e-05	7e-06	0.0001362	0.0002665	0.0001181	0.0004731
MAG59	2785497	94.9074	0.925926	d_Bacteria;p_Armatimonadetes;c_Fimbriimonadia;o_Fimbriimonadales;f_Fimbriimonadaceae;g_OLB18;s_GCA_001567425.1	90.2778	0.0003428	0.0003156	0.0060189	0.0049272	0.004535	0.0043584
MAG60	7520278	81.4545	1.46465	d_Bacteria;p_Chloroflexi;c_Anaerolineae;o_Caldilineales;f_Caldilineaceae	74.1313	0.0005377	0.0006893	0.0028978	0.0012354	0.0011338	0.0012145
MAG63	3117956	96.9945	0.68306	d_Bacteria;p_Bacteroidetes;c_Kapabacteria;o_Kapabacteriales;f_Kapabacteriaceae;g_OLB6;s_GCA_001567175.1	93.5792	0.0034959	0.0028912	0.0043441	0.0059602	0.0051958	0.0018375
MAG68	3956121	91.0595	0	d_Bacteria;p_Planctomycetes;c_Phycisphaerae;o_Phycisphaerales;f_SM1A02;g_UBA5793	91.0595	0.0162429	0.0202859	0.134701	0.182909	0.199209	0.0299363
MAG69	3927937	93.5897	0.854701	d_Bacteria;p_Acidobacteria;c_Thermoanaerobaculia;o_Thermoanaerobaculales;f_Thermoanaerobaculaceae	89.3162	0.0004365	0.0004992	0.0007127	0.0074194	0.0079368	0.0013779
MAG7	6223884	99.0909	2.72727	d_Bacteria;p_Chloroflexi;c_Anaerolineae;o_Caldilineales;f_Caldilineaceae;g_Caldilinea	85.4545	0.0015484	0.0021028	0.0087507	0.0020722	0.0020586	0.0017891
MAG70	3690079	93.9755	1.14108	d_Bacteria;p_Proteobacteria;c_Gammaproteobacteria;o_Betaproteobacteriales;f_Rhodocyclaceae;g_UTPRO2	88.2701	0.0001758	0.0001546	0.0003106	0.0002459	0.0002899	0.0005151
MAG72	3969423	98.7342	1.58228	d_Bacteria;p_Proteobacteria;c_Alphaproteobacteria;o_Rhizobiales;f_Xanthobacteraceae;g_Pseudorhodoplanes	90.8228	0.0039379	0.0039636	0.0071596	0.0019469	0.0021011	0.0017166
MAG74	2446703	71.4693	0.102881	d_Bacteria;p_Armatimonadetes;c_Fimbriimonadia;o_Fimbriimonadales;f_Fimbriimonadaceae;g_UBA2387	70.9549	0.0001244	0.0001227	0.0003299	0.0001234	0.0001063	0.0001629
MAG75	2465455	66.6091	0.698658	d_Bacteria;p_Proteobacteria;c_Gammaproteobacteria;o_Betaproteobacteriales;f_Rhodocyclaceae;g_UTPRO2	63.1158	0.0093816	0.0069754	0.0051361	0.0050048	0.0047376	0.0015267
MAG77	3609124	99.162	0	d_Bacteria;p_Bacteroidetes;c_Ignavibacteria;o_Ignavibacteriales;f_Ignavibacteriaceae	99.162	0.0026224	0.0018606	0.0010292	0.000502	0.0004181	0.0003411
MAG78	5091207	81.6318	1.46465	d_Bacteria;p_Chloroflexi;c_Anaerolineae;o_SBR1031;f_A4b	74.3085	0.0038474	0.0052452	0.0025012	0.0024847	0.0024823	0.0019114
MAG79	5043020	92.2414	7.52351	d_Bacteria;p_Chloroflexi;c_Anaerolineae;o_SBR1031;f_UBA2029	54.6238	0.0051062	0.0068947	0.0641331	0.0410859	0.0391926	0.0423638
MAG8	5460928	98.1818	0	d_Bacteria;p_Chloroflexi;c_Anaerolineae;o_SBR1031;f_A4b;g_GCA-2702065	98.1818	0.0002117	0.0002383	0.000254	0.0004479	0.0003578	0.0001205
MAG82	1880150	67.252	2.11494	d_Bacteria;p_Proteobacteria;c_Gammaproteobacteria;o_Xanthomonadales;f_Xanthomonadaceae;g_Thermomonas	56.6773	0.0001251	0.0001415	0.0003642	0.0001522	0.0001597	0.0002064
MAG85	2413953	81.0607	1.97472	d_Bacteria;p_Proteobacteria;c_Gammaproteobacteria;o_Betaproteobacteriales;f_Nitrosomonadaceae;g_Nitrosomonas;s_Nitrosomonas europaea	71.1871	4.55e-05	5.61e-05	0.0004186	0.0001549	0.0001252	0.0001479
MAG86	5453556	78.7749	1.28205	d_Bacteria;p_Eremiobacterota;c_Eremiobacteria	72.3647	0.0005611	0.0008305	4.1e-06	1.9e-06	1.4e-06	1.8e-06
MAG87	938881	59.4017	0.854701	d_Bacteria;p_Patescibacteria;c_Microgenomatia;o_GWA2-44-7;f_Woesebacteraceae;g_01-FULL-44-24b	55.1282	3.5e-06	4.8e-06	0.0002303	8.45e-05	6.96e-05	1.62e-05
MAG90	2529406	83.3703	1.05634	d_Bacteria;p_Proteobacteria;c_Gammaproteobacteria;o_UBA11654;f_UBA11654	78.0886	0.0015152	0.0015467	0.0048332	0.0019207	0.0019842	0.002168
MAG91	2694979	100	0	d_Bacteria;p_Bacteroidetes;c_Bacteroidia;o_AKYH767-A;f_OLB10	100	0.0005264	0.000558	0.0004307	0.0001606	0.0001224	0.0001971
MAG92	1702864	57.6115	0.452489	d_Bacteria;p_Proteobacteria;c_Gammaproteobacteria;o_Betaproteobacteriales;f_Burkholderiaceae;g_SCN-69-89	55.349	0.0008337	0.0010086	0.0265885	0.009635	0.00937	0.0160226
MAG95	3741871	96.2963	0	d_Bacteria;p_Armatimonadetes;c_Chthonomonadetes;o_Chthonomonadales	96.2963	0.0004936	0.0005532	0.000844	0.0005351	0.0005718	0.0004668
MAG96	3161117	89.0909	1.27273	d_Bacteria;p_Chloroflexi;c_Anaerolineae;o_Anaerolineales;f_envOPS12;g_UBA7227;s_GCA_002473085.1	82.7273	0.0232617	0.0134904	0.0045592	0.0009455	0.0006712	0.0038525
MAG97	896981	63.7714	0.990099	d_Bacteria;p_Patescibacteria;c_Microgenomatia;o_UBA1400	58.8209	0.0010925	0.0010149	0.0005407	0.0015397	0.0014507	0.0014461
MAG98	3979212	97.7273	0	d_Bacteria;p_Planctomycetes;c_Phycisphaerae;o_UBA1845;f_UTPLA1;g_UTPLA1	97.7273	0.0134712	0.0162989	0.0013389	0.0003541	0.0003379	8.29e-05
